# Supplementary material for: IgG Fc-Binding Peptide-Conjugated Pan-CoV Fusion Inhibitor Exhibits Extended In Vivo Half-Life and Synergistic Antiviral Effect When Combined with Neutralizing Antibodies
Source: Biomolecules. 2023 Aug 22;13(9):1283. doi: 10.3390/biom13091283 (PMC10526447; doi:10.3390/biom13091283)
Supplement: Supplementary file 1 [file biomolecules-13-01283-s001.zip]

Archive with 1 entries (1 files):
- biomolecules-2466445-supplementary.pdf
